# Supplementary material for: An all-in-one pipeline for the in vitro discovery and in vivo testing of Plasmodium falciparum malaria transmission blocking drugs
Source: Nat Commun. 2025 Jul 25;16:6884. doi: 10.1038/s41467-025-62014-3 (PMC12297408; doi:10.1038/s41467-025-62014-3)
Supplement: Supplementary file 10 — Source Data [file 41467_2025_62014_MOESM10_ESM.xlsx]

## Sheet: Fig. 1c
Correlation between NF54/iGP1_RE9Hulg8 gametocyte numbers and emitted luminescence
Fig. 1c
correlation of gametocyte number with luminescence (normalized RLU)
gametocyte number	luminescence (% of undiluted culture)
675000	100	100	100	100
337500	48.6564	48.6186	43.9978	46.9026
168750	22.4733	26.3284	22.5603	25.9209
84375	11.7357	13.8084	11.6141	13.9882
42187.5	5.494	7.26409	5.7484	7.25724
21093.8	2.74291	3.77063	2.9447	3.96153
10546.9	1.38018	2.11672	1.54492	2.15783
5273.44	0.670814	1.05116	0.844575	1.18861
2636.72	0.302817	0.61897	0.513711	0.671529
1318.36	0.154224	0.398615	0.307403	0.450711

## Sheet: Fig. 2b-c
Results from in vitro dose response assays with known antimalarial drugs
Fig. 2b
Z' factor (determined using RLUs from controls on each plate)
	stageIII	stageIII	stageV
replicate 1	0.87	0.77	0.82
replicate 2	0.82	0.76	0.78
replicate 3	0.89	0.92	0.85
replicate 4	0.79	0.84	0.91
replicate 5	0.93	0.62	0.77
replicate 6	0.87	0.79	0.8
replicate 7			0.86
replicate 8			0.87
Fig. 2c
NF54/iGP1_RE9Hulg8 stage III (normalizded RLU, day 5)
log[Agonist], M	Methylene Blue			Chloroquine			Artemisinin			KDU 691			Puromycin
0.047684	100	100	100	100	100	100	100	100	100	100	100	100	100	100	100
0.190735	94.4486	91.3531	96.5595	90.6246	92.4826	93.4851	89.4743	96.3967	91.2838	86.519	85.7091	91.4904	90.5134	93.9041	89.2264
0.762939	95.6408	93.5239	97.9629	89.6148	87.8988	92.1017	89.6727	93.6459	92.1802	85.7726	91.0502	92.4141	95.2884	91.2685	97.7393
3.05176	92.1262	91.7511	97.2386	90.5498	89.0356	91.7448	88.9908	93.1809	90.4202	86.0991	89.1736	91.0353	96.8096	93.8593	92.7234
12.207	92.9459	86.1071	83.9746	89.9015	87.2754	89.3262	82.9779	90.3526	86.5266	80.9213	88.1631	87.7778	92.0452	95.3832	94.5955
48.8281	48.7829	44.7178	29.2621	74.3922	80.198	78.2285	15.7711	59.1902	55.0654	80.9329	86.8279	86.3008	92.8587	100.045	96.0791
195.312	9.14183	4.39255	4.17021	25.6963	7.78511	12.2356	9.08505	5.18869	5.09244	78.7522	81.7034	84.4177	73.1249	68.3595	57.9654
781.25	4.25733	3.85094	3.21322	21.2991	6.09278	8.39714	8.32383	4.81829	4.62932	66.8805	42.1869	50.2856	25.4701	13.2631	12.402
3125	4.461	3.73336	3.22635	21.6793	6.98717	8.79429	8.57302	5.05618	4.54155	18.7125	8.79105	7.23427	14.625	8.9749	9.23349
12500	6.43939	1.68198	1.89769	22.5533	14.7195	18.4337	8.24696	5.02015	4.82446	10.3813	8.23529	6.16287	12.4783	7.75751	8.66832
50000	6.13636	0.493271	0.633816	5.37215	4.75211	4.0656	7.7213	5.821	5.36415	9.58834	7.95381	5.9054	13.0087	8.64142	9.35712
NF54/iGP1_RE9Hulg8 stage IV (normalized RLU, day 8)
log[Agonist], M	Methylene Blue			Chloroquine			Artemisinin			KDU 691			Puromycin
0.047684	100	100	100	100	100	100	100	100	100	100	100	100	100	100	100
0.190735	93.5559	96.7784	94.6958	91.3899	101.546	91.7311	94.791	99.2918	88.0889	93.1375	94.9161	93.8971	96.3807	96.0664	98.8867
0.762939	98.3078	98.4278	91.9991	96.5133	91.8398	90.9579	96.6644	89.9878	88.8089	97.1478	86.8763	89.7288	99.866	103.104	97.8013
3.05176	100.209	84.1237	83.4856	100.901	80.3345	84.2569	103.221	80.1221	80.1275	101.694	79.3568	85.4807	104.075	104.362	91.6226
12.207	77.1905	58.6856	47.203	107.78	78.5352	78.2216	102.97	71.5995	67.1261	103.796	73.1142	57.6386	109.893	98.8226	91.2886
48.8281	44.1377	18.6907	17.232	95.2562	60.7197	60.0945	67.2835	48.5714	42.2485	106.284	64.0341	69.5253	112.064	93.6045	90.1475
195.312	18.5814	5.73454	7.30332	76.7789	48.8013	47.8952	49.1432	30.7106	34.0136	101.158	59.896	65.4368	76.5416	35.4857	36.9413
781.25	11.611	3.26933	4.49699	69.3548	47.1313	46.8213	40.3496	26.2076	33.812	27.1349	19.1535	21.0491	46.0107	17.3749	28.2048
3125	6.28187	3.18943	3.52663	70.6831	50.2433	52.2552	37.6057	21.4115	28.8397	8.26935	2.55261	4.61508	21.1233	5.1049	5.93654
12500	4.83217	3.31186	2.90038	59.4877	37.8713	38.3806	32.6502	18.4737	27.2804	5.82672	2.01939	2.86877	7.16354	2.55071	3.56415
50000	0.604543	2.93943	1.44997	8.91366	3.29397	2.48883	26.0635	11.072	20.1625	4.65795	1.64933	2.62006	7.16354	2.61895	4.55859
NF54/iGP1_RE9Hulg8 stage III (normalized RLU, day 12)
log[Agonist], M	Methylene Blue				Chloroquine				Artemisinin				KDU 691				Puromycin
0.047684	100	100	100	100	100	100	100	100	100	100	100	100	100	100	100	100	100	100	100	100
0.190735	100.775	99.2932	99.4965	98.1545	104.628	99.2837	97.1375	95.5934	96.8486	99.8757	96.1025	99.3574	97.8431	97.3771	96.1053	101.042	97.0885	96.3441	98.3824	97.391
0.762939	105.835	101.75	99.6902	104.145	103.685	99.4997	104.369	98.1617	97.3792	96.4664	100.036	99.2771	96.9549	96.3472	98.1404	109.166	105.551	100.296	102.735	98.4583
3.05176	102.904	102.851	108.714	105.281	106.878	105.833	107.194	102.379	96.1774	98.7735	104.078	102.544	99.8033	101.202	99.5088	107.269	105.047	104.74	105.412	101.571
12.207	104.935	103.795	88.4198	107.155	105.709	103.337	105.198	103.325	90.5842	93.1597	96.319	98.3936	95.9018	101.147	98	104.356	109.006	109.021	108.618	103.943
48.8281	69.7843	72.0742	41.2974	82.1124	112.176	103.61	107.081	104.055	85.4449	81.5971	84.41	90.2276	100.222	102.466	97.3684	108.979	114.092	113.515	116.471	114.26
195.312	40.7552	46.3384	32.0372	39.7899	103.644	101.279	104.482	98.5401	73.1782	77.7718	78.0946	76.1981	82.7254	101.558	89.6491	105.131	121.661	95.9744	102.853	104.417
781.25	23.1242	23.7196	16.9287	26.519	101.449	97.4987	105.574	98.5401	70.2378	69.4132	78.1306	72.7443	27.4757	33.286	27.6596	35.6013	94.9534	80.5784	75.4412	93.2701
3125	17.4356	18.0185	12.8672	25.4514	71.0604	96.6403	104.557	98.432	68.2434	69.1809	72.454	69.1299	22.3244	28.4308	22.9053	27.79	34.5652	26.068	48.3971	53.113
12500	9.0326	7.75145	5.96824	10.6144	29.9925	72.179	87.9473	86.2125	61.9279	67.8031	66.9433	63.1861	24.8303	30.3485	22.7263	28.271	30.5939	30.1758	42.1	52.0042
50000	6.25672	2.29606	2.77653	2.864	9.10029	13.5524	28.9379	30.3298	46.3181	50.0324	55.2833	53.5475	27.5138	31.003	23.9719	29.6259	32.5272	37.9724	44.6971	48.8408

## Sheet: Fig. 3d-e
Results from in vitro dose response assays with hit molecules
Fig. 3d
NF54/iGP1_RE9Hulg8 stage V (normalized RLU, day 12)
log[Agonist], M	monensin			alexidine			SGI 1027
0.05645	100	100	100
0.169351	97.5228	89.7149	84.996
0.508053	99.2922	95.7145	78.0711
1.52416	87.2601	82.0011	76.6284
4.57247	86.9062	81.144	75.7628
13.7174	79.8285	80.7154	74.0316
41.1523	86.5523	78.1441	65.9525
123.457	64.9652	56.7168	52.6797
370.37	12.5193	0.53874	1.57964
1111.11	1.34706	-0.309781	-0.933523
3333.33	0.0553789	-0.224072	0.168693
10000	0.649908	0.753013	0.125412
0.005645				100	100	100	100	100	100
0.016935				83.0535	89.3952	97.1217	103.057	85.1878	92.4602
0.050805				83.6481	87.2742	89.1262	99.6179	89.8431	85.8628
0.152416				71.1612	84.3049	98.0811	93.5035	84.7646	85.5487
0.457247				69.972	87.6984	97.4415	90.8284	85.1878	89.6327
1.37174				70.8639	80.9114	88.8064	101.911	76.7237	89.3186
4.11523				68.7827	81.3356	71.2165	91.2106	73.338	75.4956
12.3457				74.1343	71.155	73.1354	32.8564	10.2803	14.1403
37.037				36.6735	41.8857	48.5095	1.34827	0.567703	1.25976
111.111				7.29955	6.46572	7.47709	0.87058	0.347636	-0.34245
333.333				0.0155172	1.82082	0.473108	1.48202	0.119105	0.138214
1000				-0.427471	-0.448606	0.876077	0.469324	-0.17714	-0.292184
Fig. 3e
NF54 wt asexual parasites (normalized RLU)
log[Agonist], nM	monensin			alexidine			SGI 1027
1.5625	76.7592	103.435	81.7448
2.5
3.125	74.4237	82.6378	73.4913	99.9104	106.181	101.666	111.032	100.839	101.849
5
6.25	35.0583	43.6567	18.7668	107.157	114.002	100.034	87.1851	88.6187	97.855
10
12.5	7.10736	4.12408	3.46093	93.8141	91.1001	61.5308	77.9329	89.2911	90.6742
15.625
20
25	0.839599	0.348406	0.117364	22.8158	9.80675	4.67659	45.2324	43.9691	67.2044
31.25
50	0.768855	0.083006	0.103245	0.306338	0.330693	-0.86429	0.179506	0.406416	6.69559
62.5
100	0.958489	-0.07318	0.090009	-0.11013	-0.0494138	-0.68221	-0.359012	0.43048	1.89598
125
156.25
200				0.0430392	-0.124168	-1.12504	0.0380309	0.741976	1.11332

## Sheet: Fig. 4a and 4c
NF54/iGP1_RE9Hulg8 stage V gametocytaemia in infected NSG mice after treatment with PQ and CQ
Fig. 4a
Microscopy-based readout (% gametocytaemia) - infection with non purified gametocytes (day 11)
	day 0	day1	day2	day3	day4	day7	day8	day9	day10	day11	day14	day16	day18
untreated	0.9	0.78	0.63	0.55	0.47	0.31	0.2	0.17	0.11	0.08	0.04	0.01	0
untreated	0.92	0.74	0.71	0.55	0.5	0.24	0.22	0.15	0.14	0.06	0.05	0.05	0
untreated	0.71	0.69	0.54	0.49	0.44	0.32	0.23	0.13	0.13	0.09	0.05	0.02	0
untreated	0.92	0.74	0.67	0.44	0.45	0.27	0.2	0.12	0.12	0.07	0.05	0.01	0.02
1x50 mg/kg Chloroquine	0.86	0.71	0.6	0.51	0.39	0.23	0.14	0.14	0.12	0.04	0.02	0.02	0.01
1x50 mg/kg Chloroquine	0.75	0.67	0.59	0.54	0.4	0.17	0.16	0.13	0.09	0.09	0.02	0.01	0.01
4x50 mg/kg Chloroquine	0.98	0.58	0.55	0.49	0.45	0.22	0.17	0.14	0.08	0.06	0.01	0.001*	0.01
4x50 mg/kg Chloroquine	0.88	0.64	0.6	0.49	0.41	0.17	0.15	0.15	0.11	0.07	0.01	0.001*	0
1x50 mg/lkg Primaquine	0.74	0.69	0.59	0.25	0.06	0.02	0.001*	0.001*	0.001*	0.001*	0.001*	0.001*	0.001*
1x50 mg/lkg Primaquine	0.81	0.59	0.54	0.37	0.04	0.001*	0.001*	0.001*	0.001*	0.001*	0.001*	0.001*	0.001*
Fig. 4c
Luminescence-based readout (RLU) - infection with non purified gametocytes (day 11)
	day 0	day1	day2	day3	day4	day7	day8	day9	day10	day11	day14	day16	day18
untreated	ND	181000000	118000000	ND	94100000	24600000	21700000	15300000	8660000	8660000	2700000	1290000	507000
untreated	ND	103000000	94300000	ND	66600000	20800000	25700000	12100000	7450000	7450000	3380000	1180000	564000
untreated	ND	94700000	114000000	ND	57300000	21900000	17600000	16200000	6360000	6360000	3300000	1600000	720000
untreated	ND	171000000	118000000	ND	72900000	30300000	20900000	11900000	8700000	8700000	2800000	1670000	900000
1x50 mg/kg Chloroquine	ND	163000000	165000000	91200000	86100000	44200000	23900000	19800000	8630000	8630000	2580000	1270000	833000
1x50 mg/kg Chloroquine	ND	185000000	180000000	116000000	72300000	47600000	24900000	17900000	11200000	11200000	3130000	1260000	677000
4x50 mg/kg Chloroquine	ND	159000000	128000000	101000000	63600000	20800000	18800000	13300000	6830000	6830000	2550000	1050000	495000
4x50 mg/kg Chloroquine	ND	246000000	136000000	87300000	63600000	21800000	15800000	13500000	7790000	7790000	2330000	1210000	567000
1x50 mg/lkg Primaquine	ND	222000000	52400000	19400000	6590000	844000	837000	920000	695000	695000	374000	ND	ND
1x50 mg/lkg Primaquine	ND	184000000	66500000	13400000	3780000	616000	746000	727000	648000	648000	362000	ND	ND

## Sheet: Fig. 5a-b
Activities of clinical drug candidates against NF54/iGP1_RE9Hulg8 stage V gametocytes
Fig. 5a
Gametocyte viability (luminescence-based readout; normalized RLU)
log[Agonist], M	KAE 609			KAF 156			SJ733			Methylene Blue			OZ439			MMV048
0.191	100	100	100	100	100	100	100	100	100	100	100	100	100	100	100	100	100	100
0.763	96.8293	95.8613	104.602	99.2978	97.9295	101.024	97.7499	97.9453	100.028	98.59	98.8167	99.2517	98.2359	98.0652	97.2907	100.358	97.3342	97.2891
3.05	91.626	94.1663	97.0567	97.4368	92.9129	97.4806	93.2498	94.4354	96.3405	92.8213	93.0382	93.0091	94.4672	92.6836	92.8718	96.1765	96.4344	99.782
12.2	86.7049	88.9633	87.3643	94.3145	91.7002	95.8505	91.7699	95.2286	94.3152	89.4523	91.2722	90.9444	89.6294	88.3716	88.6584	94.9081	96.3599	96.5308
48.8	76.6714	79.3102	74.8898	87.9474	94.1316	98.9155	95.1383	103.054	103.178	60.8934	73.0718	74.3019	81.103	83.2013	82.0067	95.1011	97.4899	95.8673
195	69.4835	71.0051	62.2826	83.5981	91.3748	94.227	114.364	126.468	127.467	30.3213	32.3402	35.3149	76.7463	82.8777	77.2889	86.5901	95.5074	78.5498
781	66.3797	70.4296	67.4487	85.1183	86.6008	90.6096	112.054	120.791	117.376	13.8049	12.5841	14.8341	65.0748	80.5468	75.1682	29.0993	35.115	32.3886
3130	64.1129	70.1301	66.7472	84.4502	86.6126	90.3604	90.6985	100.175	95.5234	10.9639	6.86929	11.8229	68.5674	75.7462	70.8053	26.4338	31.6373	30.1232
12500	60.6504	66.8073	61.055	43.5135	46.6162	45.9212	80.8411	92.3058	86.3747	7.70675	7.28256	8.31428	60.7983	64.9564	65.583	22.4449	26.7794	25.7536
50000	49.8757	53.5593	42.784	8.77906	8.96415	8.9451	80.6603	93.0365	86.4725	2.24309	1.6975	2.34393	43.2644	46.1437	52.0086	18.9338	22.6252	22.4739
Fig. 5b
Gametocyte viability (MitoTracker-based readout; normalized fluorescence intensity)
log[Agonist], M	KAE 609			KAF 156			SJ 377			MMV0048		OZ439		Methylene Blue
0.190735	100	100	100	100	100	100	100	100	100	100	100	100	100	100	100	100
0.762939	109.316	83.3914	80.4498	100.231	89.1667	106.145	102.326	79.7172	101.779	99.8006	89.9178	78.4197	91.4	104.897	106.872	96.3526
3.05176	66.7521	93.554	73.1834	76.3371	76.3235	80.7048	99.1156	76.6681	102.402	86.1914	93.0997	94.1376	71.55	113.747	92.8718	95.6144
12.207	32.8205	52.7875	68.1661	65.1789	73.6275	71.6803	90.7959	64.4278	103.559	97.9561	83.8398	66.4401	64.65	95.2485	89.1795	93.9644
48.8281	5.94017	11.8467	24.0484	34.1285	49.1667	76.2355	90.3374	63.544	74.1993	98.9531	67.0719	86.746	73.35	58.8321	74.4615	65.6101
195.312	0.854701	0.464576	0.576701	53.3667	47.549	66.0077	96.7573	49.2709	71.9751	75.8724	49.5173	81.181	66.2	31.9913	36.0513	21.5371
781.25	0.42735	0.348432	0.17301	52.4048	43.2353	56.9403	70.6846	33.6721	47.4199	7.12861	3.93279	39.6347	57.15	10.3011	16.8205	9.98697
3125	0.641026	0.406504	0.17301	52.0585	31.2745	44.3489	10.5142	5.08175	5.51601	6.38086	3.71827	77.1878	66.35	4.38883	6.15385	4.12505
12500	0.299145	0.406504	0.519031	21.5852	13.9216	11.9037	0.360301	0.132567	0.266904	5.9322	4.39757	64.7409	46.95	6.60138	6.46154	7.94616
50000	0.213675	0.058072	0.230681	0.961908	0.294118	1.633	0.0655093	0.0883783	0.088968	6.43071	3.64676	18.904	22.8	5.76714	6.15385	2.90925

## Sheet: Fig. 6a and 6c
NF54/iGP1_RE9Hulg8 stage V gametocytaemia in infected NSG mice after treatment with clinical drug candidates
Fig. 6a
Microscopy-based readout (% gametocytaemia)
	day 0	day1	day2	day3	day4	day5	day6	day7	day8	day9	day10	day11	day12	day13	day14	day15	day16
OZ439 1x50 mg/kg	1.09	0.71	0.63	0.51	0.36	ND	ND	0.11	0.02	0.03	0.02	0.01	ND	ND	0.001	ND	0.001
OZ439 1x50 mg/kg	1.05	0.75	0.72	0.51	0.24	ND	ND	0.1	0.04	0.01	0.01	0	ND	ND	0.001	ND	0.001
Primaquine 1x50 mg/kg	1.24	0.66	0.53	0.16	0.03	ND	ND	0.001	0.001	0.001	0.001	0.001	ND	ND	0.001	ND	ND
Primaquine 1x50 mg/kg	0.97	0.86	0.42	0.09	0.01	ND	ND	0.001	0.001	0.001	0.001	0.001	ND	ND	0.001	ND	ND
KAE609 1x 40 mg/kg	1	0.7	0.03	0.01	0.001	ND	ND	0.001	0.001	0.001	0.001	0.001	ND	ND	0.001	ND	ND
KAE609 1x 40 mg/kg	1.18	0.7	0.02	0	0.001	ND	ND	0.001	0.001	0.001	0.001	0.001	ND	ND	0.001	ND	ND
KAF156 1x20mg/kg	0.98	0.56	0.52	0.21	0.02	ND	ND	0.001	0.001	0.001	0.001	0.001	ND	ND	0.001	ND	ND
KAF156 1x20mg/kg	1.06	0.77	0.5	0.18	0.01	ND	ND	0.001	0.001	0.001	0.001	0.001	ND	ND	0.001	ND	ND
UCT048 1x50 mg/kg	1	0.79	0.3	0.03	0.01	ND	ND	0.001	0.001	0.001	0.001	0.001	ND	ND	0.001	ND	ND
UCT048 1x50 mg/kg	0.98	0.83	0.38	0.01	0.01	ND	ND	0.001	0.001	0.001	0.001	0.001	ND	ND	0.001	ND	ND
SJ733 1x50 mg/kg	0.96	0.73	0.57	0.49	0.28	ND	ND	0.14	0.14	0.08	0.03	0.001	ND	ND	0.01	ND	0.001
SJ733 1x50 mg/kg	0.94	0.74	0.47	0.47	0.42	ND	ND	0.17	0.13	0.05	0.04	0.02	ND	ND	0.02	ND	0.001
untreated controls	0.97	0.78	0.63	0.53	0.49	ND	ND	0.21	0.2	0.12	0.07	0.06	ND	ND	0.01	ND	0.001
untreated controls	1.18	0.8	0.66	0.51	0.45	ND	ND	0.07	0.06	0.03	0.02	0.01	ND	ND	0.001	ND	0.001
untreated controls	1.03	0.71	0.59	0.49	0.47	ND	ND	0.12	0.16	0.08	0.06	0.05	ND	ND	0.01	ND	0.001
	1.09	0.69	0.61	0.5	0.4	ND	ND	0.17	0.15	0.06	0.04	0.04	ND	ND	0.01	ND	0.001
Fig. 6c
Luminescence-based readout (RLU)
	day 0	day1	day2	day3	day4	day5	day6	day7	day8	day9	day10	day11	day12	day13	day14	day15	day16
OZ439 1x50 mg/kg	ND	242000000	147000000	81700000	69500000	ND	ND	21100000	10500000	10400000	7300000	4050000	ND	ND	1740000		894000
OZ439 1x50 mg/kg	ND	152000000	124000000	92200000	51100000	ND	ND	17500000	11400000	9030000	5310000	3340000	ND	ND	1150000		701000
Primaquine 1x50 mg/kg	ND	196000000	53900000	5790000	2740000	ND	ND	674000	835000	959000	1420000	1500000	ND	ND	ND		ND
Primaquine 1x50 mg/kg	ND	152000000	49500000	5090000	1640000	ND	ND	478000	654000	607000	951000	936000	ND	ND	ND		ND
KAE609 1x 40 mg/kg	ND	174000000	18100000	2700000	1470000	ND	ND	1040000	1940000	1220000	1720000	1220000	ND	ND	ND		ND
KAE609 1x 40 mg/kg	ND	160000000	21900000	2890000	1780000	ND	ND	1160000	2410000	1530000	1540000	1720000	ND	ND	ND		ND
KAF156 1x20mg/kg	ND	176000000	73000000	37100000	12800000	ND	ND	1300000	1620000	1330000	1320000	1110000	ND	ND	ND		ND
KAF156 1x20mg/kg	ND	181000000	92000000	38600000	10100000	ND	ND	963000	1460000	996000	1080000	1090000	ND	ND	ND		ND
UCT048 1x50 mg/kg	ND	157000000	49000000	3270000	1150000	ND	ND	739000	1130000	718000	989000	861000	ND	ND	ND		ND
UCT048 1x50 mg/kg	ND	171000000	42500000	4090000	1670000	ND	ND	816000	1230000	1110000	1520000	1200000	ND	ND	ND		ND
SJ733 1x50 mg/kg	ND	179000000	160000000	95800000	84000000	ND	ND	31000000	25600000	22200000	11600000	8840000	ND	ND	3000000		1510000
SJ733 1x50 mg/kg	ND	177000000	117000000	78400000	76900000	ND	ND	36700000	20900000	15000000	11500000	6400000	ND	ND	2210000		1540000
untreated controls	ND	121000000	159000000	151000000	89400000	ND	ND	44000000	34900000	28500000	18500000	8980000	ND	ND	2480000		1340000
untreated controls	ND	169000000	110000000	98900000	63500000	ND	ND	27200000	16900000	9070000	5970000	2660000	ND	ND	804000		272000
untreated controls	ND	147000000	146000000	95800000	64400000	ND	ND	48300000	30800000	22000000	17800000	14300000	ND	ND	3220000		1620000
	ND	138000000	127000000	84200000	52800000	ND	ND	23400000	19000000	14800000	10700000	9990000	ND	ND	1460000		888000

## Sheet: Fig. 7
Results from standard membrane feeding assays (SMFA)
Fig. 7
mosquito infection rates and oocyst loads
Gametocyte sample	Replicate feed (20 mosquitoes each)	day after mouse infection	day after treatment	day of gametocyte development	# oocysts per mosquito (day 7 post infection)																				prevalence (% mosquitoes infected)	mean prevalence	total # oocysts	intensity (mean # oocysts/mosquito)	mean intensity
NSG mouse					1	2	3	4	5	6	7	8	9	10	11	12	13	14	15	16	17	18	19	20
untreated 1	1	3	2	14	0	3	1	1	0	4	3	1	2	3	4	1	1	1	2	1	2	4	4	0	85		38	1.9
	2	3	2	14	1	0	0	1	2	3	0	2	0	1	0	0	2	0	0	0	2	1	0	1	50	67.5	16	0.8	1.35
untreated 2	1	3	2	14	3	2	7	4	3	7	9	1	0	6	1	1	4	0	7	6	0	6	0	2	80		69	3.45
	2	3	2	14	4	1	0	1	2	0	0	0	1	1	0	0	3	0	1	0	1	0	0	0	45	62.5	15	0.75	2.1
untreated 3	1	3	2	14	6	18	9	5	12	8	23	5	15	13	13	2	4	7	2	11	15	6	3	3	100		180	9
	2	3	2	14	8	8	14	2	6	5	9	0	5	17	5	10	12	12	7	2	12	8	17	11	95	97.5	170	8.5	8.75
untreated 4	1	3	2	14	5	15	5	6	19	1	7	14	10	17	16	13	10	4	5	10	10	7	11	7	100		192	9.6
	2	3	2	14	13	14	2	2	7	2	2	4	4	4	5	2	0	2	1	4	6	1	15	7	95	97.5	97	4.85	7.225
untreated 5	1	3	2	14	10	9	5	11	6	3	9	12	4	3	6	4	0	4	4	0	1	5	0	3	85		99	4.95
	2	3	2	14	3	4	11	4	1	6	2	7	8	2	8	1	3	1	9	2	9	2	1	0	95	90	84	4.2	4.575
PQ-treated 1	1	3	2	14	0	0	0	0	0	0	0	0	0	0	0	0	0	0	0	0	0	0	0	0	0		0	0
	2	3	2	14	0	0	0	0	0	0	0	0	0	0	0	0	0	0	0	0	0	0	0	0	0	0	0	0	0
PQ-treated 2	1	3	2	14	0	0	0	0	0	0	0	0	0	0	0	0	0	0	0	0	0	0	0	0	0		0	0
	2	3	2	14	0	0	0	0	0	0	0	0	0	0	0	0	0	0	0	0	0	0	0	0	0	0	0	0	0
MMV048-treated 1	1	3	2	14	0	0	0	0	0	0	0	0	0	0	0	0	0	0	0	0	0	0	0	0	0		0	0
	2	3	2	14	0	0	0	0	0	0	0	0	0	0	0	0	0	0	0	0	0	0	0	0	0	0	0	0	0
MMV048-treated 2	1	3	2	14	0	0	0	0	0	0	0	0	0	0	0	0	0	0	0	0	0	0	0	0	0		0	0
	2	3	2	14	0	0	0	0	0	0	0	0	0	0	0	0	0	0	0	0	0	0	0	0	0	0	0	0	0
MMV048-treated 3	1	3	2	14	0	0	0	0	0	0	0	0	0	0	0	0	0	0	0	0	0	0	0	0	0		0	0
	2	3	2	14	0	0	0	0	0	0	0	0	0	0	0	0	0	0	0	0	0	0	0	0	0	0	0	0	0
in vitro control	1	na	na	14	16	1	13	6	1	4	5	0	18	9	0	7	5	7	4	3	11	1	3	11	90		125	6.25
	2	na	na	14	2	2	5	11	3	10	21	12	3	4	7	3	1	3	6	7	3	1	1	19	100	95	124	6.2	6.225

## Sheet: Fig. S2
Characterization of NF54/iGP1_RE9Hulg8 asexual replication and gametocyte characteristics
Fig. S2a
Asexual replication rate (Hemacolor-stained blood smears)
	replicate 1	replicate 2	replicate 3
NF54/iGP1_RE9Hulg8	6.8125	6.85714	7.38462
NF54 wild type	7.66667	6.07692	7
Fig. S2c
Exflagellation rates (exflagellation centers/gametocytes (%))
	replicate 1	replicate 2	replicate 3
NF54/iGP1_RE9Hulg8	2.61789	8.64298	1.76982
NF54 wild type	2.43703	3.73778	4.09094
Fig. S2d
Sex ratio determination based on female marker Pfg377 (immunofluorescence assay)
	total gametocyte number	Pfg377-poitive gametocytes	female gametocytes (%)
NF54/iGP1_RE9Hulg8	208	145	69.7
NF54 wild type	203	129	63.5
Fig. S2e
Correlation of gametocyte number with luminescence (normalized RLU)
Gametocyte number	mean untreated	mean untreated (minus treated)	S/N	S/B	MB treated	uninfected RBCs
337500	100	100	2776.62	122.501	0.81632	0.118281
168750	51.64	51.6	1011.33	112.317	0.459789
84375	26.09	25.94	875.981	73.0383	0.357214
42187.5	12.7	12.5	334.292	41.7122	0.304483
21093.8	6.06	5.79	200.337	18.7362	0.323627
10546.9	2.37	2.04	42.6251	6.92055	0.342057

## Sheet: Fig. S4
Correlation of coumpound activity between this study and Vanheer et al. (Vanheer LN, Zhang H, Lin G, Kafsack BFC. Activity of Epigenetic Inhibitors against Plasmodium falciparum Asexual and Sexual Blood Stages. Antimicrob Agents Chemother 64, (2020))
Fig. S4
gametocytocidal activity (% of untreated control)
Compound	this study	Vanheer et al.
SGI-1027	68.5857	96.3978
Trichostatin A	46.2865	50.0405
CUDC-101	41.3071	54.9844
Panobinostat	39.7893	72.5066
UNC0631	39.0631	76.8722
MS023 (hydrochloride)	35.5539	3.73553
BIX01294 (hydrochloride hydrate)	28.9801	53.4256
ORY-1001	25.4773	8.62308
UNC0646	24.4706	15.0312
CAY10398	23.7615	22.0291
SB939	23.0688	26.8292
UNC0638	22.3426	31.8687
SGC-CBP30	21.6163	1.30012
GSK503	21.4736	1.19656
PFI-4	20.5316	-0.783869
MI-2 (hydrochloride)	19.4038	4.95525
GSK591	19.3036	-0.466184
Tenovin-1	18.7113	-3.62674
MM-102	17.4195	-0.0789462
Tasquinimod	16.9316	1.37488
RGFP109	16.4774	-1.84152
M 344	16.2793	7.42978
Sodium Butyrate	16.2455	-6.51468
MS-275	16.2455	-7.9905
KD 5170	16.161	-4.1341
A-196	16.141	5.46055
MS049 (hydrochloride)	15.7709	0.574299
I-CBP112 (hydrochloride)	15.4517	-0.745627
SIRT1/2 Inhibitor IV	15.3503	4.3223
Anacardic Acid	15.2997	-4.10263
HNHA	15.1815	-0.153324
HLCL-61 (hydrochloride)	14.9971	3.43848
(R)-PFI-2 (hydrochloride)	14.7592	1.70094
EPZ020411	14.4756	4.13688
AK-7	14.2188	-2.871
WDR5-0103	14.2019	-0.0839304
Splitomicin	13.8303	-3.03444
Vorinostat,SAHA	13.6008	16.7704
UNC669	13.4756	-1.37972
Bromosporine	13.4587	3.84186
GSK2879552	13.2812	9.02361
Pimelic Diphenylamide 106	13.1547	-6.49003
RG108	13.1041	-0.0312257
Valproic Acid (sodium salt)	13.0703	-4.91562
BRD4770	13.0534	1.08628
CAY10669	12.7325	-2.3195
2',3',5'-triacetyl-5-Azacytidine	12.7325	-2.39398
N-Oxalylglycine	12.7156	-0.818431
SGC0946	12.0062	0.0112473
GSK6853	11.8008	5.91731
4-iodo-SAHA	11.7022	3.89572
EED226	11.4812	7.15547
Sinefungin	11.4658	5.23274
Salermide	11.1787	-5.8272
3-Deazaneplanocin A	11.1618	3.89912
HPOB	11.0773	3.49262
OF-1	11.027	-2.15554
5-Azacytidine	11.0098	-0.0581707
SP2509	10.9253	1.48351
CBHA	10.824	-2.31663
2-hexyl-4-Pentynoic Acid	10.7564	2.12753
Methylstat (hydrate)	10.6382	0.265757
OICR-9429	10.5875	4.07763
CAY10683	10.3342	-4.91743
Mocetinostat	10.3036	-1.19246
UNC0224	10.1653	-2.32117
A-366	10.0809	-1.21841
EPZ015666	9.9672	-3.98605
6-Thioguanine	9.8613	-7.18696
TMP-195	9.79897	3.69021
Sodium 4-Phenylbutyrate	9.59107	-3.17563
Decitabine	9.42217	0.990107
IOX1	9.40528	1.31685
Pyroxamide	9.25328	22.662
2,4-Pyridinedicarboxylic Acid (hydrate)	9.18572	-4.52609
CPI-203	9.06749	-7.14016
I-BET151	8.51014	-3.28361
Gemcitabine	8.45948	1.15207
SGC707	8.31861	5.54175
Tranylcypromine (hydrochloride)	8.28497	-0.922176
LMK 235	7.90213	22.3634
UNC0379	7.81395	6.48684
OG-L002	7.7803	-0.260307
Chidamide	7.27722	-4.22586
AZD 5153	6.7205	1.14469
RVX-208	5.92985	-3.86881
EPZ004777 (formate)	5.4025	0.929901
Resminostat (hydrochloride)	5.18967	-1.8419
Daminozide	4.82826	-1.20112
BG45	3.65884	2.76438
Butyrolactone 3	2.63263	-2.65259
RGFP966	2.02708	-4.27293
BRD73954	1.74111	-0.491829
CPTH2 (hydrochloride)	1.61927	-7.97153
Oxamflatin	-0.795913	0.288049
Ellagic Acid	-1.37015	0.61554
Sirtinol	-1.85994	-4.5156
F-Amidine (trifluoroacetate salt)	-2.73819	-2.32513
JGB1741	-3.16043	-0.657665
Nexturastat A	-3.28875	4.29955
Cl-Amidine (trifluoroacetate salt)	-3.80223	-2.26833

## Sheet: Fig. S5
Results from in vitro dose response assays with hit molecules
Fig. S5a
NF54/iGP1_RE9Hulg8 stage V (normalized RLU, day 12)
log[Agonist], M	indoprofen			equilin			SU4312
0.05645	100	100	100	100	100	100	100	100	100
0.169351	111.538	93.6	91.1315	87.1642	88.1633	95.3947	106.583	90.9747	90.6329
0.508053	95.4545	95.2	95.107	85.3731	88.1633	93.4211	92.4765	94.2238	91.1392
1.52416	86.3636	82.4	96.0245	73.4328	84.4898	103.618	102.508	86.6426	88.8608
4.57247	88.8112	84.4	96.3303	86.5672	86.9388	96.3816	97.1787	88.4477	91.3924
13.7174	106.993	83.6	93.8838	78.806	85.3061	101.316	111.285	98.1949	82.7848
41.1523	74.8252	79.6	77.0642	82.9851	87.7551	93.0921	101.254	91.6968	75.1899
123.457	57.6923	60.8	57.7982	73.7313	85.3061	86.5132	86.5204	74.0072	60.7595
370.37	39.1608	31.68	35.474	63.5821	68.1633	68.4211	48.5893	48.3755	44.8101
1111.11	21.9231	14.96	18.4098	51.6418	52.6531	58.8816	30.6583	23.3574	18.6835
3333.33	9.47552	5.56	7.37003	46.2687	43.6735	50.9868	14.7022	8.33935	6.73418
10000	3.63636	3.512	3.73089	43.8806	38.3673	45.0658	5.48589	3.2491	3.26582
Fig. S5b
dose response of NF54 wt asexual parasites ([3H]-hypoxanthine incorporation)
log[Agonist], nM	equilin			SU 4312			indoprofen
781.25	105.522	89.1374	95.0747	97.1977	108.875	94.2881	92.1912	95.5284	119.023
1562.5	108.64	94.2711	103.042	94.6394	99.1951	103.692	98.2344	105.44	99.8719
3125	107.85	83.0973	100.483	93.1546	99.9921	97.4989	95.1787	104.434	84.3192
6250	108.721	97.6494	83.4386	83.8771	89.4568	77.3065	95.1293	107.541	101.448
12500	93.0419	71.2712	46.4465	46.7039	41.1554	34.92	92.0912	103.621	118.38
25000	49.2014	40.6269	22.1119	3.42162	2.46689	6.7582	84.5758	103.478	97.2734
50000	24.483	22.0026	13.0233	0.165828	0.0139372	3.11496	94.8635	95.3789	109.971
Fig. S5c
luciferase inhibition (normalized RLU)
log[Agonist], nM	Luciferase Inhibitor II		Monensin	SGI-1027	Indoprufen	Equilin	SU-4312	Alexidine
0.5	99.6862	97.8305	98.9088	103.12	100.389	99.6862	100.984	101.084
32	41.6236	40.7206	101.134	107.245	102.88	100.856	91.1833	104.74
160	13.368	13.078	102.623	107.108	99.4394	104.255	73.7711	107.049
800	3.41265	3.33861	104.249	107.938	82.7592	104.493	39.7991	108.833
4000	0.943662	0.923189	106.637	109.829	45.402	101.579	12.7474	108.506
20000	0.314137	0.307322	107.193	109.53	14.0092	92.4914	2.92349	108.179
100000	-0.26709	-0.26129	99.9101	99.4309	2.65565	62.0177	0.778739	85.5345

[truncated: 2 more sheets: Fig. S6, Fig. S7]
